# Supplementary material for: The Impact of DNA Extraction Methods on Stool Bacterial and Fungal Microbiota Community Recovery
Source: Front Microbiol. 2019 Apr 17;10:821. doi: 10.3389/fmicb.2019.00821 (PMC6479168; doi:10.3389/fmicb.2019.00821)
Supplement: Supplementary file 2 [file Table_2.XLSX]

## Sheet: Table S1_real-time PCR
Table S1. Real-time PCR data used for the statistical analysis of the DNA extraction method yield comparison. Data are listed by sets of extractions (Fig.1). The mean copy number of real-time PCR duplicates per replicate for blank control (BC), non-spiked (base-line), LC and HC samples are shown. NA: Outlier values removed from statistical analyses. LC: lower concentration, HC: higher concentrati…
	SET1 (N=45+5BC)													SET2 (40+5BC)							SET3 (15+5BC)			Fungal assays
	Enterococcus faecalis						Candida albicans							Aspergillus fumigatus							Human stool			Blank controls
Method	Blank control (BC)	non-spiked control	LC	Coefficient of variation (%)	HC	Coefficient of variation (%)	Blank control (BC)	non-spiked control	Coefficient of variation (%)	LC	Coefficient of variation (%)	HC	Coefficient of variation (%)	Blank control (BC)	non-spiked control	Coefficient of variation (%)	LC	Coefficient of variation (%)	HC	Coefficient of variation (%)	Blank control (BC)	non-spiked sample	Coefficient of variation (%)	mean	median
QIA I	0	0	1319.5	8	173419.1	8	6	17.5	21	946	6	9658.5	12	3	15.5	31	76.5	40	2921.5	29	6.5	4105	16	5.2	6
QIA II		<1	1503.6		150152.4			22		952.5		9599			10		57		5210			5472.5
QIA III		0	1532.3		150833.1			14.5		1051		7794			ND		32.5		5106			5433.5
PL I	0	<1	1268.9	3	153470.2	14	1.5	10	20	208.5	24	2798	56	0	3	47	634	7	34195.5	38	2.5	1265	3	1.3	1.5
PL II		0	1212.9		116861.2			12		157		950			6		728.5		75486.5			1207
PL III		<1	NA		145306			15		260.5		1409.5			ND		659.5		54330			1264.5
ZR I	0	0	NA	18	81228.4	3	33.5	62.5	39	10090	24	70574.5	14	65.5	634	12	2740	17	185832	12	12	7713.5	25	37	33.5
ZR II		0	684.9		84494.7			137.5		6298.5		75904			535.5		3368		199232.5			10952
ZR III		0	884.1		NA			141		7589		92498.5			ND		3879		232220.5			13047
NS I	0	0	64.9	41	20855.3	47	1.5	20	54	992.5	9	48976.5	29	1.5	5	40	30	13	5502	68	3	52293.5	3	2	1.5
NS II		0	39.7		59602.2			17.5		1117		87848.5			9		25		5303.5			53822
NS III		<1	29.3		52157.2			44		929		85288.5			ND		NA		15831			54588.5
IHMS I	0	0	1708.3	30	117196.9	23	4.5	86	15	9914.5	27	44876.5	28	0	67.5	13	2437	34	258967	17	5.5	20485	5	3.3	4.5
IHMS II		<1	2058.7		188746.2			74.5		10572		79053			81		3964.5		227967.5			22407
IHMS III		0	1107.6		168470.2			64		6180		71078.5			ND		NA		327083.5			21342

## Sheet: Table S2_fungal primers
Table S2. Fungal primers used in this study. Unique barcode sequences labelled red.
Primer ID	Type	Illumina adapter	Barcode	Linker	Primer	Whole sequence 5'-3'
ITS1-Illumina-F1	Forward	TCGTCGGCAGCGTCAGATGTGTATAAGAGACAG	ttacaa	GT	CTTGGTCATTTAGAGGAAGTAA	TCGTCGGCAGCGTCAGATGTGTATAAGAGACAGTTACAAGTCTTGGTCATTTAGAGGAAGTAA
ITS1-Illumina-R1	Reverse	GTCTCGTGGGCTCGGAGATGTGTATAAGAGACAG	ttacaa	GT	GCTGCGTTCTTCATCGATGC	GTCTCGTGGGCTCGGAGATGTGTATAAGAGACAGTTACAAGTGCTGCGTTCTTCATCGATGC
ITS1-Illumina-F2	Forward	TCGTCGGCAGCGTCAGATGTGTATAAGAGACAG	taataa	GT	CTTGGTCATTTAGAGGAAGTAA	TCGTCGGCAGCGTCAGATGTGTATAAGAGACAGTAATAAGTCTTGGTCATTTAGAGGAAGTAA
ITS1-Illumina-R2	Reverse	GTCTCGTGGGCTCGGAGATGTGTATAAGAGACAG	taataa	GT	GCTGCGTTCTTCATCGATGC	GTCTCGTGGGCTCGGAGATGTGTATAAGAGACAGTAATAAGTGCTGCGTTCTTCATCGATGC
ITS1-Illumina-F3	Forward	TCGTCGGCAGCGTCAGATGTGTATAAGAGACAG	tcgtta	GT	CTTGGTCATTTAGAGGAAGTAA	TCGTCGGCAGCGTCAGATGTGTATAAGAGACAGTCGTTAGTCTTGGTCATTTAGAGGAAGTAA
ITS1-Illumina-R3	Reverse	GTCTCGTGGGCTCGGAGATGTGTATAAGAGACAG	tcgtta	GT	GCTGCGTTCTTCATCGATGC	GTCTCGTGGGCTCGGAGATGTGTATAAGAGACAGTCGTTAGTGCTGCGTTCTTCATCGATGC
ITS1-Illumina-F4	Forward	TCGTCGGCAGCGTCAGATGTGTATAAGAGACAG	tttcgg	GT	CTTGGTCATTTAGAGGAAGTAA	TCGTCGGCAGCGTCAGATGTGTATAAGAGACAGTTTCGGGTCTTGGTCATTTAGAGGAAGTAA
ITS1-Illumina-R4	Reverse	GTCTCGTGGGCTCGGAGATGTGTATAAGAGACAG	tttcgg	GT	GCTGCGTTCTTCATCGATGC	GTCTCGTGGGCTCGGAGATGTGTATAAGAGACAGTTTCGGGTGCTGCGTTCTTCATCGATGC
ITS1-Illumina-F5	Forward	TCGTCGGCAGCGTCAGATGTGTATAAGAGACAG	atatta	GT	CTTGGTCATTTAGAGGAAGTAA	TCGTCGGCAGCGTCAGATGTGTATAAGAGACAGATATTAGTCTTGGTCATTTAGAGGAAGTAA
ITS1-Illumina-R5	Reverse	GTCTCGTGGGCTCGGAGATGTGTATAAGAGACAG	atatta	GT	GCTGCGTTCTTCATCGATGC	GTCTCGTGGGCTCGGAGATGTGTATAAGAGACAGATATTAGTGCTGCGTTCTTCATCGATGC
ITS1-Illumina-F6	Forward	TCGTCGGCAGCGTCAGATGTGTATAAGAGACAG	atgtag	GT	CTTGGTCATTTAGAGGAAGTAA	TCGTCGGCAGCGTCAGATGTGTATAAGAGACAGATGTAGGTCTTGGTCATTTAGAGGAAGTAA
ITS1-Illumina-R6	Reverse	GTCTCGTGGGCTCGGAGATGTGTATAAGAGACAG	atgtag	GT	GCTGCGTTCTTCATCGATGC	GTCTCGTGGGCTCGGAGATGTGTATAAGAGACAGATGTAGGTGCTGCGTTCTTCATCGATGC
ITS1-Illumina-F7	Forward	TCGTCGGCAGCGTCAGATGTGTATAAGAGACAG	aggtaa	GT	CTTGGTCATTTAGAGGAAGTAA	TCGTCGGCAGCGTCAGATGTGTATAAGAGACAGAGGTAAGTCTTGGTCATTTAGAGGAAGTAA
ITS1-Illumina-R7	Reverse	GTCTCGTGGGCTCGGAGATGTGTATAAGAGACAG	aggtaa	GT	GCTGCGTTCTTCATCGATGC	GTCTCGTGGGCTCGGAGATGTGTATAAGAGACAGAGGTAAGTGCTGCGTTCTTCATCGATGC

## Sheet: Table S3_core
Table S3. Core bacterial and fungal microbiome. Taxa at genus level common across extraction methods.
BACTERIA	type	details		FUNGI	type	details
Adlercreutzia	core	all methods		Candida	core	all methods
Akkermansia	core	all methods		Dipodascaceae_unclassified	core	all methods
Alphaproteobacteria_unclassified	core	all methods		Helotiales_unclassified	core	all methods
Bacteroides	core	all methods		Penicillium	core	all methods
Barnesiellaceae_unclassified	core	all methods		Saccharomyces	core	all methods
Bifidobacterium	core	all methods		Agaricomycetes_unclassified	pan	IHMS & ZR
Blautia	core	all methods		Ascomycota_unclassified	pan	IHMS & QIA & ZR
Butyricimonas	core	all methods		Aspergillus	pan	IHMS & ZR
Clostridiaceae_unclassified	core	all methods		Cladosporium	pan	IHMS & PL & QIA & ZR
Clostridiales_unclassified	core	all methods		Debaryomyces	pan	IHMS & QIA
Clostridiales_unclassified	core	all methods		Exophiala	pan	IHMS & ZR
Clostridium	core	all methods		Filobasidium	pan	NS & QIA
Collinsella	core	all methods		Fusicolla	pan	NS & QIA
Coprococcus	core	all methods		Itersonilia	pan	QIA & ZR
Coriobacteriaceae_unclassified	core	all methods		Kazachstania	pan	PL & QIA
Dorea	core	all methods		Malassezia	pan	IHMS & PL & ZR
Enterobacteriaceae_unclassified	core	all methods		Mycosphaerella	pan	IHMS & NS & PL & QIA
Erysipelotrichaceae_unclassified	core	all methods		Rhinocladiella	pan	IHMS & NS & PL & ZR
Eubacterium	core	all methods		Rhodotorula	pan	IHMS & NS & QIA & ZR
Faecalibacterium	core	all methods		Torulaspora	pan	PL & QIA & ZR
Haemophilus	core	all methods		Olpidiales_unclassified	unique	IHMS
Holdemania	core	all methods		Dipodascus	unique	NS
Christensenellaceae_unclassified	core	all methods		Hyphodontia	unique	NS
Klebsiella	core	all methods		Issatchenkia	unique	NS
Lachnobacterium	core	all methods		Kurtzmanomyces	unique	NS
Lachnospira	core	all methods		Saccharomycetales_unclassified	unique	NS
Lachnospiraceae_unclassified	core	all methods		Tricholoma	unique	NS
Lachnospiraceae_unclassified	core	all methods		Hypholoma	unique	PL
Megamonas	core	all methods		Symmetrospora	unique	PL
ML615J28_unclassified	core	all methods		Acremonium	unique	QIA
Mogibacteriaceae_unclassified	core	all methods		Alternaria	unique	QIA
Oscillospira	core	all methods		Apiotrichum	unique	QIA
Oxalobacteraceae_unclassified	core	all methods		Aureobasidium	unique	QIA
Parabacteroides	core	all methods		Humicola	unique	QIA
Paraprevotella	core	all methods		Nectriaceae_unclassified	unique	QIA
Phascolarctobacterium	core	all methods		Plectosphaerella	unique	QIA
Prevotella	core	all methods		Pleosporales_unclassified	unique	QIA
RF39_unclassified	core	all methods		Schizophyllum	unique	QIA
Rikenellaceae_unclassified	core	all methods		Sordariales_unclassified	unique	QIA
Roseburia	core	all methods		Vuilleminia	unique	QIA
Ruminococcaceae_unclassified	core	all methods		Agaricales_unclassified	unique	ZR
Ruminococcaceae_unclassified	core	all methods		Cordycipitaceae_unclassified	unique	ZR
Ruminococcus	core	all methods		Curvularia	unique	ZR
Ruminococcus	core	all methods		Flammulina	unique	ZR
S247_unclassified	core	all methods		Peniophora	unique	ZR
Streptococcus	core	all methods		Polyporales_unclassified	unique	ZR
Sutterella	core	all methods		Xylariales_unclassified	unique	ZR
Veillonella	core	all methods
YS2_unclassified	core	all methods
Acinetobacter	pan	PL&ZR
Bilophila	pan	IHMS & NS & PL & ZR
Eggerthella	pan	IHMS & PL & QIA & ZR
Odoribacter	pan	IHMS & NS & PL & ZR
RF32_unclassified	pan	IHMS & NS & PL & ZR
Rhizobiales_unclassified	pan	IHMS & NS & PL & ZR
Rothia	pan	IHMS & NS & PL & ZR
SMB53	pan	IHMS & NS & ZR
Turicibacter	pan	IHMS & NS & PL & ZR
Veillonellaceae_unclassified	pan	IHMS & NS & PL
Victivallaceae_unclassified	pan	IHMS & NS & PL
Unassigned	pan	IHMS & PL & QIA & ZR

## Sheet: Table S4_BC 
Table S4. List of bacterial and fungal taxa detected in blank controls (BC). Fungal taxa status in core microbiome analysis (Tab. S3) is shown. Number of reads per taxon is shown.
#BACTERIA	QIA_BC	IHMS_BC	ZR_BC	PL_BC	NS_BC		#FUNGI	ZR_BC	PL_BC	IHMS_BC	NS_BC	QIA_BC	fungal CORE microbiome status
Intrasporangiaceae_unidentified	0	0	0	1	0		Penicillium	7	1	0	1	11	CORE (IHMS & NS & PL & QIA & ZR)
Micrococcaceae_unidentified	0	1	0	0	0		Helotiales_unidentified	878	45	1174	20	2019	CORE (IHMS & NS & PL & QIA & ZR)
Nesterenkonia	0	0	2	0	0		Dipodascaceae_unidentified	63	60	59	100	68	CORE (IHMS & NS & PL & QIA & ZR)
Bifidobacterium	0	0	0	0	1		Saccharomyces	1	6	3	20	11	CORE (IHMS & NS & PL & QIA & ZR)
Bacteroides	0	0	0	0	1		Candida	13	6	3	4	1034	CORE (IHMS & NS & PL & QIA & ZR)
Flavobacterium	0	0	1	0	0		Mycosphaerella	0	10	0	10604	1	pan (IHMS & NS & PL & QIA)
Clostridiales_unidentified	0	1	0	0	0		Cladosporium	1	3	9675	0	1	pan (IHMS & PL & QIA & ZR)
Clostridium	0	1	0	0	0		Malassezia	91	88	2396	1	656	pan (IHMS & PL & ZR)
Lachnospiraceae_unidentified	1	0	0	0	0		Ascomycota_unidentified	2222	0	1	0	946	pan (IHMS & QIA & ZR)
Blautia	1	1	1	0	0		Debaryomyces	0	0	70	0	30	pan (IHMS & QIA)
Roseburia	0	0	0	0	1		Aspergillus	10673	0	0	0	0	pan (IHMS & ZR)
Ruminococcaceae_unidentified	1	0	1	3	0		Fusicolla	0	0	0	1	1447	pan (NS & QIA)
Faecalibacterium	0	0	0	1	0		Filobasidium	0	0	0	9113	3	pan (NS & QIA)
Oscillospira	0	0	1	0	0		Torulaspora	945	8255	0	0	0	pan (PL & QIA & ZR)
Phascolarctobacterium	0	0	0	1	0		Olpidiales_unidentified	0	0	7	0	0	unique IHMS
Ochrobactrum	0	2	1	0	0		Issatchenkia	0	0	354	1	0	unique NS
Methylobacteriaceae_unidentified	3	0	0	0	0		Saccharomycetales_unidentified	0	0	0	12363	0	unique NS
Paracoccus	0	0	2	0	0		Kurtzmanomyces	0	0	0	5	0	unique NS
Comamonadaceae_unidentified	0	0	1	0	0		Aureobasidium	1	0	0	0	1701	unique QIA
Delftia	2	2	3	2	2		Alternaria	0	0	0	0	1934	unique QIA
Acinetobacter	1	0	943	0	0		Plectosphaerella	0	0	0	0	753	unique QIA
Pseudomonadaceae_unidentified	0	0	2	0	0		Acremonium	0	0	0	0	714	unique QIA
Pseudomonas	1	2	21	0	2		Nectriaceae_unidentified	0	0	0	0	1036	unique QIA
Xanthomonadaceae_unidentified	0	0	0	0	1		Humicola	0	0	0	0	5427	unique QIA
Stenotrophomonas	1	0	0	0	0		Sordariales_unidentified	0	0	0	0	985	unique QIA
Unassigned	0	0	2	0	0		Schizophyllum	0	0	0	0	3	unique QIA
							Apiotrichum	0	0	0	0	1413	unique QIA
							Curvularia	3	0	0	0	0	unique ZR
							Xylariales_unidentified	1970	0	0	0	0	unique ZR
							Agaricales_unidentified	1150	0	0	0	0	unique ZR
							Peniophora	1639	0	0	0	0	unique ZR
							Eurotiales_unidentified	1199	0	0	0	0	one replicate
							Sordariomycetes_unidentified	750	0	0	0	0	one replicate
							Trichosporon	0	2	0	0	0	one replicate
							Ganoderma	0	0	0	0	2	nowhere
							Trechisporales_unidentified	1077	0	0	0	0	nowhere
							No blast hit	12	2	2	25	0

## Sheet: Table S5_taxa comparison
Table S5. Comparison of bacterial and fungal taxa with relative abundance >0.1% at genus level between extraction methods. Kruskal-Wallis (KW) and generalized linear model (GLM) test. P-values are adjusted for multiple testing according to the Benjamini-Hochberg procedure. Taxa are listed by the abundance.
BACTERIA	P (Kruskal-Wallis)	Benjamini-Hochberg (KW)	P (GLM)	Benjamini-Hochberg (GLM)	IHMS median	NS median	PL median	QIA median	ZR median
Ruminococcaceae_unclassified	0.0167	0.0484	<0.0001	<0.0001	5111	5962	6557	7300	4296
Lachnospiraceae_unclassified	0.0185	0.0491	<0.0001	<0.0001	2894	3364	3829	4280	4264
Blautia	0.0158	0.0484	<0.0001	<0.0001	2739	1735	2466	3271	3150
Coprococcus	0.0203	0.0493	<0.0001	<0.0001	1690	1601	2751	3223	2759
Clostridiales_unclassified	0.0275	0.0551	<0.0001	<0.0001	1585	1712	1797	1948	1872
Bacteroides	0.0123	0.0484	<0.0001	<0.0001	1471	1911	1880	281	1215
Phascolarctobacterium	0.0151	0.0484	<0.0001	<0.0001	1156	790	1371	1219	769
Roseburia	0.0277	0.0538	<0.0001	<0.0001	499	733	847	1128	732
Faecalibacterium	0.2205	0.2401	0.0965	0.1049	719	740	977	361	625
Megamonas	0.0193	0.0485	<0.0001	<0.0001	686	393	831	468	650
Prevotella	0.0192	0.0499	<0.0001	<0.0001	454	941	655	159	402
Oscillospira	0.013	0.0484	<0.0001	<0.0001	434	617	553	455	411
Dorea	0.0154	0.0484	<0.0001	<0.0001	325	229	583	823	569
Rikenellaceae_unclassified	0.013	0.0484	<0.0001	<0.0001	710	550	491	141	298
Bifidobacterium	0.0121	0.0484	<0.0001	<0.0001	296	195	511	675	604
S247_unclassified	0.0121	0.0484	<0.0001	<0.0001	472	556	439	64	305
Ruminococcus	0.0463	0.0721	<0.0001	<0.0001	296	237	361	446	276
Paraprevotella	0.0227	0.0498	<0.0001	<0.0001	261	442	338	54	299
Coriobacteriaceae_unclassified	0.0202	0.0486	<0.0001	<0.0001	174	84	344	293	263
Mogibacteriaceae_unclassified	0.0134	0.0484	<0.0001	<0.0001	69	71	199	281	222
Lachnospira	0.0605	0.0841	0.0059	0.0071	163	137	180	51	106
Collinsella	0.0402	0.0645	<0.0001	<0.0001	69	39	96	196	101
Clostridiaceae_unclassified	0.015	0.0484	<0.0001	<0.0001	71	121	53	12	144
Parabacteroides	0.0225	0.0512	0.0004	0.0006	100	97	85	17	60
Acinetobacter	0.0955	0.1168	0.0009	0.0012	0	0	1	0	286
Erysipelotrichaceae_unclassified	0.0236	0.0519	<0.0001	<0.0001	23	19	65	97	69
Barnesiellaceae_unclassified	0.0183	0.0486	<0.0001	0.0001	56	69	62	6	34
Lachnospiraceae_unclassified	0.0506	0.0754	0.0002	0.0003	22	36	37	10	109
Ruminococcus	0.0175	0.0505	0.0013	0.0018	39	12	57	30	19
Adlercreutzia	0.026	0.0544	<0.0001	<0.0001	17	18	32	59	30
Ruminococcaceae_unclassified	0.0384	0.0637	0.001	0.0014	39	31	58	10	13
Akkermansia	0.0662	0.09	0.0067	0.0083	22	21	60	15	25
Streptococcus	0.0781	0.1019	0.0089	0.011	37	13	39	12	25
Clostridiales_unclassified	0.0594	0.0835	0.002	0.0026	54	9	11	10	18
Haemophilus	0.1927	0.2121	0.0944	0.1013	30	26	22	9	16
Oxalobacteraceae_unclassified	0.0327	0.0595	0.0013	0.0017	34	25	20	4	14
Butyricimonas	0.0697	0.0937	0.0037	0.0047	19	30	29	2	17
Sutterella	0.0155	0.0485	0.0003	0.0004	23	33	30	2	5
Clostridium	0.0727	0.0958	0.0007	0.001	12	14	21	27	20
ML615J28_unclassified	0.0512	0.0761	0.0013	0.0018	22	25	29	1	14
Enterobacteriaceae_unclassified	0.3953	0.4111	0.2766	0.2841	14	16	16	11	16
Christensenellaceae_unclassified	0.4768	0.4939	0.33	0.3385	14	12	15	9	13
Bilophila	0.051	0.0759	0.0247	0.0276	11	17	12	0	5
Odoribacter	0.0279	0.0567	0.0105	0.0123	5	12	11	0	4
Mollicutes_unclassified	0.0669	0.0906	0.0052	0.0061	2	5	5	12	5
Eubacterium	0.1178	0.1401	0.0421	0.0471	4	1	5	7	9
SMB53	0.1781	0.1986	0.086	0.0908	5	6	0	0	9
Holdemania	0.2808	0.2993	0.1524	0.1615	3	5	5	3	5
Alphaproteobacteria_unclassified	0.0674	0.0938	0.0493	0.0539	3	6	8	0	1
Turicibacter	0.1373	0.1582	0.0701	0.0758	4	4	3	0	5
Lachnobacterium	0.3481	0.3667	0.3173	0.3246	2	5	4	4	1
Klebsiella	0.6869	0.6962	0.5727	0.579	2	5	2	1	3
FUNGI	P (Kruskal-Wallis)	Benjamini-Hochberg (KW)	P (GML)	Benjamini-Hochberg (GML)	IHMS median	NS median	PL median	QIA median	ZR median
Dipodascaceae_unidentified	0.0378	0.0778	0.0012	0.0023	19724	26808	26270	34017	25724
Helotiales_unidentified	0.0357	0.0786	0.0005	0.0015	3644	4572	4644	4857	3773
Candida	0.0484	0.0832	0.0015	0.0027	48	37	12	128	259
Penicillium	0.0613	0.0903	0.001	0.0019	25	13	2	95	95
Rhinocladiella	0.0271	0.0778	0.0001	0.0003	6	3	169	0	30
Aspergillus	0.0617	0.0937	0.0119	0.014	3	0	0	0	166
Rhodotorula	0.0205	0.0773	0.0005	0.0009	18	13	0	1	88
Saccharomyces	0.0445	0.0855	0.0041	0.0057	6	1	16	14	1
Humicola	0.0697	0.1004	0.0068	0.0091	0	0	0	31	0
Cladosporium	0.0536	0.0842	0.0156	0.0191	11	0	6	6	3
Mycosphaerella	0.0371	0.0804	0.0036	0.0051	3	5	8	2	0
Malassezia	0.0875	0.1082	0.028	0.0311	2	0	11	0	1
Cordycipitaceae_unidentified	0.0785	0.1057	0.0253	0.0281	0	0	0	0	14
Ascomycota_unidentified	0.0688	0.0998	0.018	0.0212	1	0	0	8	4
Torulaspora	0.095	0.1185	0.0447	0.0486	0	0	8	1	2
Exophiala	0.479	0.479	0.4281	0.4285	1	0	0	0	5
